# Supplementary material for: Distinct Evolutionary Patterns of NBS-Encoding Genes in Three Soapberry Family (Sapindaceae) Species
Source: Front Genet. 2020 Jul 10;11:737. doi: 10.3389/fgene.2020.00737 (PMC7365912; doi:10.3389/fgene.2020.00737)
Supplement: TABLE S1 — A list of NBS-encoding genes identified from the three Sapindaceae genomes. [file Table_1.XLS]

## Sheet: Xanthoceras sorbifolium
GeneID	Subclass
EVM0019487.1	CNL
EVM0006924.1	CNL
EVM0014005.1	CNL
EVM0006595.1	CNL
EVM0012439.1	CNL
EVM0001227.1	CNL
EVM0018058.1	TNL
EVM0015261.1	CNL
EVM0017807.1	CNL
EVM0013834.1	CNL
EVM0009598.1	CNL
EVM0007684.1	CNL
EVM0004092.1	CNL
EVM0010192.1	CNL
EVM0023055.1	TNL
EVM0004693.1	CNL
EVM0002598.1	CNL
EVM0008751.2	CNL
EVM0018829.1	CNL
EVM0002181.1	CNL
EVM0010916.1	TNL
EVM0020624.1	CNL
EVM0012002.1	TNL
EVM0002252.1	CNL
EVM0007782.1	CNL
EVM0010415.2	RNL
EVM0021290.1	TNL
EVM0020865.1	CNL
EVM0024175.1	CNL
EVM0007825.1	CNL
EVM0012660.1	CNL
EVM0004968.1	CNL
EVM0019583.1	TNL
EVM0005358.1	TNL
EVM0018114.1	TNL
EVM0015435.1	TNL
EVM0007027.1	CNL
EVM0024058.1	CNL
EVM0023537.1	TNL
EVM0009775.2	CNL
EVM0023099.1	CNL
EVM0014984.1	TNL
EVM0021406.1	CNL
EVM0016658.1	CNL
EVM0004747.1	CNL
EVM0018655.1	CNL
EVM0022006.1	CNL
EVM0003390.1	CNL
EVM0006717.1	CNL
EVM0003229.1	CNL
EVM0022031.1	CNL
EVM0007181.1	CNL
EVM0002691.1	TNL
EVM0014244.1	CNL
EVM0019221.1	CNL
EVM0010635.1	CNL
EVM0016870.1	CNL
EVM0014883.1	CNL
EVM0016917.1	CNL
EVM0016918.1	CNL
EVM0016148.1	CNL
EVM0010864.1	CNL
EVM0009887.1	CNL
EVM0020143.1	CNL
EVM0002721.1	CNL
EVM0021488.1	CNL
EVM0006628.1	CNL
EVM0024459.1	CNL
EVM0002279.1	CNL
EVM0002363.1	CNL
EVM0012850.1	CNL
EVM0010666.1	CNL
EVM0018656.1	CNL
EVM0008407.1	CNL
EVM0003862.1	CNL
EVM0020076.1	CNL
EVM0022023.1	CNL
EVM0015471.1	CNL
EVM0007194.1	CNL
EVM0003642.1	CNL
EVM0011677.1	TNL
EVM0005093.1	TNL
EVM0006762.1	TNL
EVM0009192.1	CNL
EVM0005128.1	CNL
EVM0003013.1	CNL
EVM0013099.1	TNL
EVM0020158.1	CNL
EVM0006675.1	CNL
EVM0000601.1	TNL
EVM0001788.1	CNL
EVM0010834.1	CNL
EVM0010958.1	CNL
EVM0018777.1	CNL
EVM0024254.1	CNL
EVM0006335.1	CNL
EVM0017162.1	TNL
EVM0010361.1	CNL
EVM0001270.1	CNL
EVM0001397.1	CNL
EVM0009077.1	CNL
EVM0006830.1	CNL
EVM0000747.1	CNL
EVM0016166.1	CNL
EVM0001493.1	CNL
EVM0014362.1	CNL
EVM0024641.1	CNL
EVM0022734.1	TNL
EVM0010936.1	CNL
EVM0007477.1	CNL
EVM0002583.1	CNL
EVM0017737.1	CNL
EVM0003647.1	CNL
EVM0018877.3	CNL
EVM0014631.1	CNL
EVM0017595.1	CNL
EVM0024322.1	CNL
EVM0004093.1	CNL
EVM0004593.1	CNL
EVM0003515.1	CNL
EVM0017979.1	CNL
EVM0010106.1	CNL
EVM0001232.1	CNL
EVM0024173.1	CNL
EVM0000463.1	CNL
EVM0001851.1	TNL
EVM0023428.1	CNL
EVM0003424.1	CNL
EVM0010302.1	TNL
EVM0012900.1	CNL
EVM0022926.1	CNL
EVM0007410.1	CNL
EVM0016347.1	CNL
EVM0004949.1	TNL
EVM0002804.1	CNL
EVM0014744.1	CNL
EVM0003703.1	CNL
EVM0003980.1	CNL
EVM0008611.1	CNL
EVM0009287.1	CNL
EVM0007295.1	TNL
EVM0015021.1	CNL
EVM0005744.1	CNL
EVM0018894.1	CNL
EVM0003500.1	CNL
EVM0019750.1	CNL
EVM0005168.1	CNL
EVM0018501.1	CNL
EVM0021273.1	TNL
EVM0015686.1	CNL
EVM0021016.1	CNL
EVM0001454.1	CNL
EVM0021319.1	TNL
EVM0011081.1	CNL
EVM0010600.1	CNL
EVM0005896.1	TNL
EVM0009213.1	CNL
EVM0007204.1	CNL
EVM0019563.1	CNL
EVM0002700.1	CNL
EVM0015824.1	CNL
EVM0017995.1	TNL
EVM0023744.1	CNL
EVM0007503.1	CNL
EVM0008479.1	CNL
EVM0023699.1	CNL
EVM0013658.2	CNL
EVM0003332.1	CNL
EVM0017193.1	CNL
EVM0011908.1	CNL
EVM0014089.1	CNL
EVM0015502.1	TNL
EVM0003631.1	TNL
EVM0015184.1	CNL
EVM0010524.1	TNL
EVM0007647.1	CNL
EVM0009802.1	CNL
EVM0002310.1	RNL
EVM0010702.1	TNL
EVM0019330.2	TNL

## Sheet: Acer yangbiense
Gene ID	Subclass
Acyan09G0017800.1	CNL
Acyan03G0051500.1	CNL
Acyan03G0049400.1	CNL
Acyan01G0276800.1	TNL
Acyan02G0340000.1	CNL
Acyan12G0014200.1	CNL
Acyan03G0295000.1	CNL
Acyan05G0167000.1	CNL
Acyan03G0108800.1	CNL
Acyan03G0052600.1	CNL
Acyan03G0053300.1	CNL
Acyan03G0197400.1	CNL
Acyan02G0151200.1	CNL
Acyan03G0292500.1	CNL
Acyan03G0264000.1	CNL
Acyan03G0064700.1	CNL
Acyan02G0117000.1	RNL
Acyan02G0299700.1	CNL
Acyan07G0180400.1	CNL
Acyan02G0028800.1	CNL
Acyan09G0236400.1	CNL
Acyan06G0051200.1	CNL
Acyan03G0052400.1	CNL
Acyan09G0134700.1	CNL
Acyan02G0033300.1	CNL
Acyan03G0026300.1	CNL
Acyan02G0298200.1	CNL
Acyan02G0117300.1	CNL
Acyan02G0339300.1	TNL
Acyan03G0066500.1	CNL
Acyan01G0117300.1	CNL
Acyan02G0028700.1	CNL
AcyanUnG0003400.1	TNL
Acyan03G0050700.1	CNL
Acyan03G0026000.1	CNL
Acyan02G0154300.1	CNL
Acyan03G0292800.1	CNL
Acyan02G0012500.1	CNL
Acyan03G0051600.1	CNL
Acyan03G0066100.1	CNL
Acyan01G0117200.1	CNL
Acyan02G0121800.1	CNL
Acyan03G0322600.1	CNL
Acyan03G0105400.1	CNL
Acyan02G0071900.1	CNL
Acyan03G0086000.1	CNL
Acyan02G0336900.1	CNL
Acyan09G0233900.1	CNL
Acyan02G0120700.1	CNL
Acyan02G0145200.1	CNL
Acyan03G0042100.1	CNL
Acyan08G0070300.1	TNL
Acyan13G0116700.1	CNL
Acyan03G0293200.1	CNL
Acyan06G0029000.1	RNL
Acyan04G0255400.1	CNL
Acyan02G0016300.1	CNL
Acyan03G0068900.1	CNL
Acyan02G0164700.1	CNL
Acyan07G0181100.1	CNL
Acyan01G0259600.1	CNL
Acyan02G0108000.1	CNL
Acyan03G0104900.1	CNL
Acyan06G0028700.1	RNL
Acyan08G0070900.1	TNL
Acyan02G0020800.1	CNL
Acyan03G0067400.1	CNL
Acyan03G0051000.1	CNL
Acyan13G0035400.1	CNL
Acyan02G0298100.1	CNL
Acyan03G0292900.1	CNL
Acyan07G0181600.1	CNL
Acyan02G0149000.1	CNL
Acyan03G0109100.1	CNL
Acyan03G0114500.1	CNL
Acyan13G0032300.1	CNL
Acyan13G0156000.1	CNL
Acyan03G0108700.1	CNL
Acyan07G0185200.1	CNL
Acyan12G0122500.1	CNL
Acyan02G0116900.1	CNL
Acyan02G0113700.1	CNL
Acyan03G0105200.1	CNL
Acyan02G0169100.1	CNL
Acyan02G0339800.1	CNL
Acyan03G0204300.1	CNL
Acyan05G0168700.1	TNL
Acyan08G0046100.1	CNL
Acyan02G0154100.1	CNL
Acyan10G0055300.1	RNL
Acyan03G0197500.1	CNL
Acyan03G0053500.1	CNL
Acyan03G0204000.1	CNL
Acyan03G0065700.1	CNL
Acyan02G0337300.1	CNL
Acyan01G0135400.1	CNL
Acyan03G0215200.1	CNL
Acyan02G0337900.1	TNL
Acyan01G0275700.1	CNL
Acyan02G0169200.1	CNL
Acyan03G0200100.1	CNL
Acyan02G0168600.1	CNL
Acyan02G0115500.1	CNL
Acyan13G0156400.1	CNL
Acyan03G0024600.1	CNL
Acyan04G0172800.1	CNL
AcyanUnG0000900.1	CNL
Acyan09G0073600.1	CNL
Acyan03G0322800.1	CNL
Acyan12G0034100.1	CNL
Acyan03G0106400.1	CNL
Acyan03G0066700.1	TNL
Acyan08G0071300.1	TNL
Acyan13G0035300.1	CNL
Acyan09G0236300.1	CNL
Acyan03G0065000.1	TNL
Acyan02G0011000.1	CNL
Acyan02G0074400.1	CNL
Acyan09G0006100.1	CNL
Acyan08G0021300.1	CNL
Acyan02G0298300.1	CNL
Acyan09G0078300.1	CNL
Acyan03G0049900.1	CNL
Acyan03G0109300.1	CNL
Acyan02G0122000.1	CNL
Acyan03G0047500.1	CNL
Acyan01G0277300.1	TNL
Acyan03G0047800.1	CNL
Acyan06G0028800.1	RNL
Acyan03G0106900.1	CNL
Acyan02G0124500.1	CNL
Acyan07G0180100.1	CNL
Acyan02G0145700.1	CNL
Acyan02G0022200.1	CNL
Acyan01G0276000.1	CNL
Acyan03G0292400.1	CNL
Acyan03G0050300.1	CNL
Acyan03G0068100.1	CNL
Acyan07G0129900.1	CNL
Acyan07G0183000.1	CNL
Acyan02G0123200.1	CNL
Acyan02G0120500.1	CNL
Acyan02G0237400.1	CNL
Acyan03G0067200.1	CNL
Acyan03G0052000.1	CNL
Acyan03G0196700.1	CNL
Acyan01G0277100.1	TNL
Acyan02G0149400.1	CNL
AcyanUnG0037300.1	CNL
Acyan03G0108500.1	CNL
Acyan02G0153300.1	CNL
Acyan02G0123000.1	CNL
Acyan03G0319700.1	CNL
Acyan03G0049600.1	CNL
Acyan02G0122300.1	CNL
Acyan02G0151500.1	CNL
Acyan12G0105600.1	CNL
Acyan07G0184200.1	CNL
Acyan09G0236200.1	CNL
Acyan02G0149800.1	CNL
Acyan06G0004300.1	TNL
Acyan03G0068000.1	CNL
Acyan02G0328400.1	CNL
Acyan08G0070800.1	TNL
Acyan03G0051300.1	CNL
Acyan05G0166400.1	CNL
Acyan03G0197900.1	CNL
Acyan02G0107600.1	CNL
Acyan08G0071100.1	TNL
Acyan03G0204500.1	CNL
Acyan02G0153700.1	CNL
Acyan02G0020600.1	CNL
Acyan03G0203700.1	CNL
Acyan02G0141200.1	CNL
Acyan02G0114200.1	CNL
Acyan02G0123400.1	CNL
Acyan03G0025400.1	CNL
Acyan02G0016200.1	CNL
Acyan02G0012200.1	CNL
Acyan03G0175600.1	CNL
Acyan03G0067300.1	CNL
Acyan03G0050200.1	CNL
Acyan03G0109500.1	CNL
Acyan03G0050400.1	CNL
Acyan02G0339600.1	TNL
Acyan08G0020900.1	CNL
Acyan01G0188100.1	CNL
Acyan02G0156300.1	CNL
Acyan02G0310900.1	TNL
AcyanUnG0003300.1	TNL
Acyan13G0117400.1	CNL
Acyan02G0113900.1	CNL
Acyan03G0110000.1	CNL
Acyan03G0203100.1	CNL
Acyan03G0108600.1	CNL
Acyan02G0140300.1	CNL
Acyan02G0300000.1	CNL
Acyan02G0152100.1	CNL
Acyan02G0208500.1	CNL
Acyan02G0152500.1	CNL
Acyan13G0117700.1	CNL
Acyan02G0122600.1	CNL
Acyan02G0117100.1	CNL
Acyan03G0322400.1	CNL
Acyan03G0067700.1	CNL
Acyan03G0107000.1	CNL
Acyan07G0184700.1	CNL
Acyan03G0069400.1	CNL
Acyan02G0107500.1	CNL
Acyan02G0122900.1	CNL
AcyanUnG0053600.1	CNL
Acyan03G0068800.1	CNL
Acyan03G0051200.1	CNL
Acyan03G0067800.1	CNL
Acyan03G0317300.1	CNL
Acyan02G0337000.1	CNL
AcyanUnG0003800.1	TNL
Acyan02G0117700.1	CNL
Acyan02G0123100.1	CNL
Acyan01G0192600.1	CNL
Acyan12G0105700.1	CNL
Acyan01G0135300.1	CNL
Acyan03G0109800.1	CNL
Acyan02G0121000.1	CNL
Acyan02G0140100.1	CNL
Acyan02G0122500.1	CNL
Acyan02G0043700.1	CNL
Acyan13G0117900.1	CNL
Acyan03G0293100.1	CNL
Acyan13G0182000.1	CNL
Acyan13G0127800.1	CNL
Acyan03G0207500.1	CNL
Acyan03G0085600.1	RNL
Acyan02G0328500.1	CNL
Acyan02G0149500.1	CNL
Acyan07G0082700.1	CNL
Acyan03G0048600.1	CNL
Acyan02G0117900.1	CNL
Acyan02G0338900.1	TNL
Acyan03G0052800.1	CNL
Acyan02G0113600.1	CNL
Acyan03G0025200.1	CNL
Acyan07G0179600.1	CNL
Acyan02G0338100.1	CNL
Acyan02G0013900.1	CNL
Acyan09G0235900.1	CNL
Acyan02G0114500.1	CNL
Acyan03G0065500.1	CNL
Acyan02G0151000.1	CNL
Acyan02G0066900.1	CNL
Acyan13G0032500.1	CNL
Acyan03G0214800.1	CNL

## Sheet: Dinnocarpus longan
Gene ID	Subclass
Dlo_012725.1	CNL
Dlo_020378.1	CNL
Dlo_017799.1	CNL
Dlo_008526.1	CNL
Dlo_027044.1	CNL
Dlo_006281.1	CNL
Dlo_018519.1	CNL
Dlo_031393.1	CNL
Dlo_020873.1	CNL
Dlo_008292.1	CNL
Dlo_012663.1	CNL
Dlo_018361.1	CNL
Dlo_031085.1	CNL
Dlo_021314.1	CNL
Dlo_014609.1	TNL
Dlo_027991.1	CNL
Dlo_020340.1	CNL
Dlo_032070.1	CNL
Dlo_013395.1	CNL
Dlo_026477.1	CNL
Dlo_004119.1	CNL
Dlo_005943.1	CNL
Dlo_021539.1	CNL
Dlo_033039.1	CNL
Dlo_009324.1	CNL
Dlo_029911.2	CNL
Dlo_029552.1	CNL
Dlo_020368.1	CNL
Dlo_022004.1	CNL
Dlo_021036.1	CNL
Dlo_017889.1	CNL
Dlo_002730.1	CNL
Dlo_030055.1	CNL
Dlo_019690.1	CNL
Dlo_006513.1	CNL
Dlo_012700.1	CNL
Dlo_006111.1	CNL
Dlo_027500.1	CNL
Dlo_024386.1	CNL
Dlo_017129.2	CNL
Dlo_031537.1	CNL
Dlo_018358.1	CNL
Dlo_004788.3	RNL
Dlo_029960.1	CNL
Dlo_033810.1	TNL
Dlo_019686.1	CNL
Dlo_016977.1	CNL
Dlo_031628.2	CNL
Dlo_011913.1	CNL
Dlo_033349.1	CNL
Dlo_028582.1	CNL
Dlo_006291.1	CNL
Dlo_021976.1	CNL
Dlo_021256.1	CNL
Dlo_016304.1	CNL
Dlo_025194.1	CNL
Dlo_012213.1	CNL
Dlo_001592.1	CNL
Dlo_001052.1	CNL
Dlo_012049.1	CNL
Dlo_008387.1	CNL
Dlo_024598.1	CNL
Dlo_011941.1	CNL
Dlo_028637.1	CNL
Dlo_017383.1	CNL
dlo_034584.1	CNL
Dlo_008447.1	CNL
Dlo_022545.1	CNL
Dlo_001430.1	CNL
Dlo_024525.4	CNL
Dlo_012731.1	CNL
Dlo_030225.1	CNL
Dlo_013878.1	CNL
Dlo_024032.1	CNL
Dlo_026873.1	CNL
Dlo_031626.1	CNL
Dlo_024893.1	RNL
Dlo_027497.1	CNL
Dlo_002002.1	CNL
Dlo_006681.1	TNL
Dlo_031899.1	CNL
Dlo_005751.1	CNL
Dlo_025877.1	CNL
Dlo_029966.1	CNL
Dlo_027576.1	TNL
Dlo_032779.1	CNL
Dlo_033016.1	CNL
Dlo_029660.1	CNL
Dlo_011632.1	CNL
Dlo_003864.1	CNL
Dlo_017132.1	CNL
Dlo_014880.1	TNL
Dlo_027494.1	CNL
Dlo_006981.1	CNL
Dlo_022083.1	CNL
Dlo_008790.1	TNL
Dlo_002729.1	CNL
Dlo_025546.1	CNL
Dlo_010089.1	CNL
Dlo_011640.1	CNL
Dlo_005245.3	CNL
Dlo_018229.1	CNL
Dlo_008130.1	CNL
Dlo_024037.1	CNL
Dlo_028126.1	CNL
Dlo_013879.1	CNL
Dlo_021248.1	CNL
Dlo_018233.1	CNL
Dlo_017153.1	CNL
Dlo_005819.1	CNL
Dlo_031366.1	CNL
Dlo_027832.1	CNL
Dlo_015754.1	CNL
Dlo_020367.1	CNL
Dlo_004618.1	CNL
Dlo_013664.1	CNL
Dlo_032348.1	CNL
Dlo_002017.1	CNL
Dlo_004200.1	CNL
Dlo_022400.1	CNL
Dlo_027439.1	CNL
Dlo_025103.1	CNL
Dlo_016082.1	CNL
Dlo_003847.1	CNL
Dlo_000668.1	CNL
Dlo_032780.1	CNL
Dlo_020699.1	CNL
Dlo_033044.2	CNL
Dlo_006293.1	CNL
Dlo_018320.1	CNL
Dlo_032784.1	CNL
Dlo_012692.1	CNL
Dlo_020379.2	CNL
Dlo_031088.1	CNL
Dlo_029247.1	CNL
Dlo_009327.1	CNL
Dlo_022551.1	CNL
Dlo_021622.1	TNL
Dlo_004619.1	CNL
Dlo_018478.1	CNL
Dlo_001610.2	CNL
Dlo_021855.1	CNL
Dlo_023640.1	CNL
Dlo_024715.1	CNL
dlo_034279.1	CNL
Dlo_032983.1	TNL
Dlo_013884.2	CNL
dlo_035124.1	CNL
Dlo_016808.1	CNL
Dlo_029652.1	CNL
Dlo_009081.4	CNL
Dlo_004620.1	CNL
Dlo_020778.1	CNL
Dlo_011930.1	CNL
Dlo_018362.1	CNL
Dlo_005495.1	CNL
Dlo_021258.1	CNL
Dlo_021984.1	CNL
Dlo_027451.1	CNL
Dlo_033035.1	CNL
Dlo_021978.1	CNL
Dlo_018297.1	CNL
Dlo_027046.1	CNL
Dlo_013394.1	CNL
Dlo_007792.1	TNL
Dlo_008704.1	CNL
Dlo_002005.1	CNL
Dlo_008654.1	CNL
Dlo_027045.1	CNL
Dlo_003063.1	CNL
Dlo_007726.1	CNL
Dlo_021864.1	CNL
Dlo_016195.1	CNL
Dlo_002484.1	CNL
dlo_038587.1	CNL
Dlo_032797.1	CNL
Dlo_020077.1	TNL
Dlo_017362.1	CNL
Dlo_004193.1	CNL
Dlo_018331.1	CNL
Dlo_024029.1	CNL
Dlo_022471.1	CNL
Dlo_026950.1	CNL
Dlo_020372.3	CNL
Dlo_021934.1	CNL
Dlo_006716.2	TNL
Dlo_007050.1	CNL
Dlo_003058.1	CNL
Dlo_017187.1	CNL
Dlo_024720.1	CNL
Dlo_002755.1	TNL
Dlo_007288.1	CNL
Dlo_009442.1	CNL
Dlo_004617.1	CNL
Dlo_004187.1	CNL
Dlo_016297.1	CNL
Dlo_017560.2	TNL
Dlo_033019.1	CNL
Dlo_002724.1	CNL
Dlo_017013.1	CNL
dlo_036370.1	RNL
Dlo_018248.1	CNL
Dlo_029681.1	CNL
Dlo_014161.1	TNL
Dlo_021990.1	CNL
Dlo_009044.1	TNL
Dlo_005494.1	CNL
Dlo_020715.1	CNL
Dlo_018339.1	CNL
Dlo_011926.1	CNL
Dlo_018502.1	CNL
Dlo_018317.1	CNL
Dlo_016295.1	CNL
Dlo_012677.1	CNL
Dlo_024812.1	TNL
Dlo_020772.1	CNL
dlo_034200.1	CNL
Dlo_027499.1	CNL
Dlo_019698.1	CNL
Dlo_030614.1	CNL
Dlo_013396.1	CNL
Dlo_012045.1	CNL
Dlo_009328.1	TNL
Dlo_012317.1	CNL
Dlo_029688.1	CNL
Dlo_007044.1	TNL
dlo_034335.1	CNL
Dlo_023627.1	CNL
Dlo_026361.1	CNL
Dlo_020980.1	CNL
Dlo_027485.1	CNL
Dlo_006055.1	CNL
Dlo_020381.1	CNL
Dlo_027633.1	CNL
dlo_035054.1	CNL
Dlo_011654.1	CNL
Dlo_017192.1	CNL
Dlo_017146.1	CNL
dlo_036397.1	RNL
Dlo_001071.1	CNL
Dlo_024048.1	TNL
Dlo_027428.1	TNL
Dlo_004969.1	CNL
Dlo_002723.1	CNL
Dlo_012732.3	TNL
Dlo_007810.1	CNL
Dlo_031902.1	CNL
Dlo_006812.2	CNL
Dlo_027560.1	TNL
Dlo_027567.1	TNL
Dlo_020038.1	CNL
Dlo_022028.1	TNL
Dlo_027495.1	CNL
Dlo_025860.1	CNL
Dlo_033017.1	CNL
Dlo_013896.1	CNL
Dlo_023184.1	CNL
Dlo_022084.1	CNL
dlo_038544.1	CNL
Dlo_023630.1	CNL
Dlo_021532.1	CNL
Dlo_018359.1	CNL
Dlo_024650.1	CNL
Dlo_031047.1	CNL
Dlo_002007.1	CNL
Dlo_033839.1	CNL
dlo_034287.1	CNL
Dlo_010777.1	CNL
Dlo_032359.1	CNL
Dlo_029663.1	CNL
Dlo_009080.1	CNL
Dlo_021310.1	CNL
Dlo_011946.1	CNL
Dlo_018406.1	CNL
Dlo_008425.3	CNL
Dlo_010624.1	CNL
Dlo_027492.1	CNL
Dlo_024040.1	CNL
Dlo_029674.2	CNL
Dlo_004810.1	CNL
Dlo_032785.1	CNL
Dlo_006472.1	CNL
Dlo_007729.1	CNL
Dlo_011928.1	CNL
Dlo_031358.1	CNL
dlo_035733.1	TNL
dlo_034253.1	CNL
Dlo_025899.1	CNL
Dlo_006521.1	CNL
Dlo_022087.1	CNL
Dlo_029657.1	CNL
Dlo_018517.1	CNL
Dlo_024390.1	CNL
Dlo_028638.1	CNL
Dlo_023639.1	CNL
Dlo_000861.1	CNL
Dlo_006287.1	CNL
Dlo_020769.1	CNL
Dlo_021856.1	CNL
Dlo_012712.1	CNL
Dlo_025872.1	CNL
Dlo_006222.1	CNL
Dlo_020384.1	CNL
Dlo_006672.1	TNL
Dlo_013720.1	CNL
Dlo_023628.1	CNL
Dlo_017677.1	CNL
Dlo_029671.1	CNL
Dlo_018243.1	CNL
dlo_035026.1	CNL
Dlo_008539.1	CNL
Dlo_005384.1	CNL
Dlo_018499.1	CNL
Dlo_009322.1	CNL
Dlo_033014.1	CNL
Dlo_028636.1	CNL
Dlo_011933.1	CNL
Dlo_018288.1	CNL
Dlo_000181.1	RNL
Dlo_002265.1	CNL
Dlo_008388.1	CNL
Dlo_013329.1	CNL
Dlo_028583.1	CNL
Dlo_023188.1	CNL
Dlo_024637.1	CNL
Dlo_033037.1	CNL
Dlo_032351.1	CNL
Dlo_006285.1	CNL
Dlo_031363.1	CNL
Dlo_017633.1	CNL
Dlo_021996.1	CNL
Dlo_020923.1	CNL
Dlo_026948.1	CNL
Dlo_021501.1	CNL
dlo_036438.1	TNL
Dlo_017130.1	CNL
Dlo_027574.2	TNL
Dlo_018515.1	CNL
Dlo_027902.1	CNL
Dlo_016876.1	CNL
Dlo_027904.1	CNL
Dlo_004919.1	CNL
Dlo_006054.1	TNL
Dlo_017932.1	CNL
Dlo_011289.1	CNL
dlo_035212.1	CNL
Dlo_011914.1	CNL
Dlo_013677.1	TNL
Dlo_003060.1	CNL
Dlo_030054.1	CNL
Dlo_006124.1	CNL
Dlo_003514.1	CNL
Dlo_017364.1	CNL
Dlo_007047.1	CNL
Dlo_006508.1	CNL
Dlo_012720.1	CNL
Dlo_004772.1	CNL
Dlo_006112.1	CNL
Dlo_024692.1	CNL
Dlo_020979.1	CNL
Dlo_021538.1	CNL
Dlo_014153.1	TNL
Dlo_016973.4	CNL
Dlo_033511.1	CNL
Dlo_020317.1	CNL
Dlo_015705.2	CNL
Dlo_021316.1	CNL
Dlo_017106.1	CNL
Dlo_013171.1	TNL
Dlo_015108.1	CNL
Dlo_001153.1	CNL
Dlo_030235.1	CNL
Dlo_006397.2	CNL
Dlo_001837.1	CNL
Dlo_023578.1	CNL
Dlo_033814.1	TNL
Dlo_016312.1	CNL
Dlo_022548.1	CNL
Dlo_011693.1	CNL
Dlo_000598.1	CNL
Dlo_024055.1	TNL
Dlo_020333.1	CNL
Dlo_030239.1	CNL
Dlo_023636.1	CNL
Dlo_027461.1	CNL
Dlo_022902.1	CNL
Dlo_008448.1	CNL
Dlo_002914.1	CNL
Dlo_023624.1	CNL
Dlo_024663.1	CNL
Dlo_033066.1	TNL
Dlo_004914.1	CNL
Dlo_014133.1	CNL
Dlo_033143.1	CNL
Dlo_001583.1	CNL
Dlo_024036.1	CNL
Dlo_011932.1	CNL
Dlo_019237.1	CNL
Dlo_033029.1	CNL
Dlo_011937.1	CNL
Dlo_018419.1	TNL
Dlo_021254.1	CNL
Dlo_031362.1	CNL
Dlo_025550.1	CNL
Dlo_015052.1	CNL
Dlo_017007.2	CNL
Dlo_002373.1	TNL
Dlo_008655.1	CNL
Dlo_012046.1	CNL
Dlo_020711.1	CNL
dlo_034625.1	CNL
Dlo_003151.1	CNL
Dlo_032788.1	CNL
Dlo_029958.1	CNL
Dlo_030508.1	CNL
Dlo_021999.1	CNL
Dlo_012048.1	CNL
Dlo_000858.1	CNL
Dlo_019159.1	CNL
Dlo_009469.1	TNL
Dlo_011931.1	CNL
Dlo_013883.1	CNL
Dlo_018513.1	CNL
Dlo_013389.1	CNL
Dlo_011972.1	CNL
Dlo_001839.1	CNL
Dlo_008657.1	TNL
Dlo_007728.1	RNL
Dlo_024704.2	TNL
Dlo_033509.1	CNL
Dlo_018303.1	CNL
Dlo_006121.1	CNL
Dlo_006504.1	CNL
Dlo_015105.1	CNL
Dlo_024814.1	TNL
Dlo_008798.1	TNL
Dlo_017736.1	RNL
Dlo_012622.1	CNL
Dlo_031833.1	CNL
Dlo_023132.1	CNL
Dlo_026232.1	CNL
Dlo_009516.1	CNL
Dlo_021308.1	CNL
Dlo_032863.1	CNL
Dlo_021979.1	CNL
Dlo_027043.1	CNL
Dlo_022552.1	CNL
Dlo_021936.1	CNL
Dlo_033564.1	CNL
Dlo_021282.2	CNL
Dlo_022013.1	CNL
Dlo_002926.1	TNL
Dlo_016874.1	CNL
Dlo_012614.1	CNL
Dlo_006518.1	CNL
Dlo_010570.1	RNL
Dlo_021307.1	CNL
Dlo_020640.1	CNL
Dlo_024644.1	CNL
Dlo_004271.1	CNL
Dlo_027627.1	CNL
Dlo_006528.1	CNL
Dlo_005749.1	CNL
Dlo_029601.1	CNL
Dlo_016987.1	CNL
Dlo_017188.1	CNL
Dlo_021318.1	CNL
Dlo_017894.1	CNL
Dlo_004198.2	CNL
Dlo_023645.1	CNL
Dlo_017105.1	CNL
Dlo_017148.1	CNL
Dlo_017363.1	CNL
Dlo_001157.1	CNL
Dlo_021733.1	CNL
Dlo_018504.1	CNL
Dlo_007429.1	CNL
Dlo_007889.1	CNL
Dlo_012695.1	CNL
Dlo_020075.2	TNL
Dlo_018130.1	CNL
Dlo_025547.1	CNL
Dlo_013660.1	CNL
Dlo_002725.1	CNL
Dlo_029599.1	CNL
Dlo_026935.1	CNL
Dlo_017011.1	CNL
Dlo_024050.1	TNL
Dlo_026879.1	CNL
Dlo_015110.1	CNL
Dlo_012043.1	CNL
Dlo_003981.1	CNL
Dlo_026357.1	CNL
Dlo_005156.1	CNL
Dlo_022003.1	CNL
Dlo_027796.1	CNL
Dlo_012723.1	CNL
Dlo_017190.1	CNL
Dlo_018354.1	CNL
Dlo_011507.1	CNL
Dlo_006053.1	TNL
Dlo_018237.1	CNL
Dlo_029691.1	CNL
Dlo_033208.3	CNL
Dlo_017189.1	CNL
Dlo_022487.1	CNL
Dlo_006736.1	CNL
Dlo_029661.1	TNL
Dlo_033343.1	CNL
Dlo_008030.1	CNL
Dlo_011934.1	CNL
Dlo_018249.1	CNL
Dlo_026912.1	CNL
Dlo_028578.1	CNL
Dlo_007049.1	CNL
Dlo_007790.1	TNL
Dlo_004916.1	CNL
Dlo_008289.3	CNL
Dlo_033525.1	CNL
Dlo_023569.1	RNL
Dlo_021269.1	CNL
Dlo_026874.1	CNL
Dlo_017193.1	CNL
Dlo_005994.1	CNL
Dlo_007999.1	CNL
Dlo_027447.1	CNL
Dlo_004923.1	CNL
Dlo_031364.1	CNL
Dlo_032803.1	CNL
Dlo_025874.1	CNL
Dlo_012619.1	CNL
Dlo_002913.1	CNL
Dlo_008656.1	CNL
Dlo_018246.1	CNL
Dlo_013882.1	CNL
Dlo_011911.1	CNL
Dlo_027501.1	CNL
Dlo_008495.1	CNL
Dlo_033521.2	CNL
Dlo_005753.1	CNL
Dlo_017856.1	TNL
Dlo_032355.1	CNL
Dlo_002728.1	CNL
Dlo_011950.1	CNL
Dlo_018299.1	CNL
Dlo_029965.1	CNL
Dlo_006219.1	CNL
Dlo_018508.1	CNL
Dlo_014939.1	CNL
Dlo_006060.1	CNL
Dlo_014001.1	CNL
Dlo_019681.1	CNL
Dlo_003482.1	TNL
Dlo_016779.1	CNL
Dlo_005000.1	CNL
Dlo_004623.1	CNL
Dlo_000701.1	TNL
Dlo_004913.1	CNL
Dlo_009319.1	CNL
Dlo_021454.1	CNL
Dlo_008494.1	CNL
Dlo_033013.2	CNL
Dlo_015757.1	CNL
Dlo_027443.2	TNL
dlo_036086.1	CNL
Dlo_033142.1	CNL
Dlo_007472.1	CNL
Dlo_010092.1	CNL
