# Supplementary material for: Distinct Evolutionary Patterns of NBS-Encoding Genes in Three Soapberry Family (Sapindaceae) Species
Source: Front Genet. 2020 Jul 10;11:737. doi: 10.3389/fgene.2020.00737 (PMC7365912; doi:10.3389/fgene.2020.00737)
Supplement: TABLE S2 — Detailed information of the synteny NBS-encoding genes in three Sapindaceae genomes. [file Table_2.XLS]

## Sheet: Xs-Ay
	X.sorbifolium					A. yangbiense
Subclass	Chromosomes	Gene ID	start position	end position		Chromosome	Gene ID	start position	end position
CNL	X.sor_LG1	EVM0009213.1	31342699	31345602		chr09	Acyan09G0078300	27521769	27525131
CNL	X.sor_LG3	EVM0007647.1	7238971	7242811		chr01	Acyan01G0117200	15566314	15570224
CNL	X.sor_LG3	EVM0006717.1	33994374	33998490		chr03	Acyan03G0052400	6669655	6670620
CNL	X.sor_LG3	EVM0000463.1	34168129	34170612		chr03	Acyan03G0047500	6295454	6297913
CNL	X.sor_LG4	EVM0019583.1	26383429	26392939		chr04	Acyan04G0172800	38162599	38163518
CNL	X.sor_LG5	EVM0002804.1	1396332	1401069		chr13	Acyan13G0127800	15219460	15222198
CNL	X.sor_LG5	EVM0011081.1	15282036	15284642		chr02	Acyan02G0164700	29400219	29402435
CNL	X.sor_LG6	EVM0022006.1	24252170	24253377		chr03	Acyan03G0067800	8774024	8775202
CNL	X.sor_LG6	EVM0006628.1	33805047	33807236		chr02	Acyan02G0168600	30238838	30241378
CNL	X.sor_LG7	EVM0020158.1	24546258	24548009		chr03	Acyan03G0049900	6450195	6452867
CNL	X.sor_LG7	EVM0001493.1	24629092	24631689		chr03	Acyan03G0050400	6519047	6521671
CNL	X.sor_LG7	EVM0007181.1	24729826	24742345		chr03	Acyan03G0050700	6529092	6530082
CNL	X.sor_LG7	EVM0014744.1	24822344	24865292		chr03	Acyan03G0052000	6623533	6625478
CNL	X.sor_LG7	EVM0024175.1	24640711	24641453		chr03	Acyan03G0053300	6730663	6731475
CNL	X.sor_LG7	EVM0018655.1	24663442	24666045		chr03	Acyan03G0052800	6716021	6718639
CNL	X.sor_LG7	EVM0016148.1	25133866	25136228		chr03	Acyan03G0051600	6600119	6608481
CNL	X.sor_LG7	EVM0014362.1	25349740	25352436		chr03	Acyan03G0050300	6496230	6501217
CNL	X.sor_LG7	EVM0002721.1	26167176	26170022		chr03	Acyan03G0049600	6438396	6441031
CNL	X.sor_LG9	EVM0019563.1	2736280	2739114		chr02	Acyan02G0033300	4753114	4756221
CNL	X.sor_LG9	EVM0017595.1	3195204	3197879		chr02	Acyan02G0043700	5852289	5854958
CNL	X.sor_LG9	EVM0007027.1	10905643	10908318		chr02	Acyan02G0115500	17381858	17384521
CNL	X.sor_LG9	EVM0013658.2	11796170	11802717		chr02	Acyan02G0123100	18677533	18681198
CNL	X.sor_LG9	EVM0018877.3	24856581	24863905		chr02	Acyan02G0152100	26198082	26209385
CNL	X.sor_LG9	EVM0016870.1	25181342	25187044		chr02	Acyan02G0153700	26380360	26386223
CNL	X.sor_LG10	EVM0002700.1	18313539	18330978		chr06	Acyan06G0051200	5168983	5171541
RNL	X.sor_LG10	EVM0010415.2	21945231	21950400		chr10	Acyan10G0055300	4589173	4592226
CNL	X.sor_LG12	EVM0012850.1	25660555	25663434		chr02	Acyan02G0298100	63511019	63513712
CNL	X.sor_LG13	EVM0008479.1	26958700	26970376		chr07	Acyan07G0179600	44207323	44219114
CNL	X.sor_LG13	EVM0020865.1	27064044	27075494		chr07	Acyan07G0181100	44341234	44358642
CNL	X.sor_LG14	EVM0007204.1	342260	344956		chr03	Acyan03G0322600	62755182	62768301
CNL	X.sor_LG14	EVM0003390.1	3277152	3279746		chr03	Acyan03G0292400	58963725	58966258
CNL	X.sor_LG14	EVM0009287.1	3506255	3509458		chr03	Acyan03G0292500	58974627	58977821
CNL	X.sor_LG14	EVM0007782.1	8576632	8589230		chr03	Acyan03G0203100	45433282	45434553

## Sheet: Ay-Dl
	A. yangbiense					D. longan
Subclass	Chromosomes	Gene ID	start position	end position		scaffolds	Gene ID	start position	end position
CNL	chr01	Acyan01G0192600	48799346	48800062		scaffold224	Dlo_012043	239516	242119
CNL	chr02	Acyan02G0152100	26198082	26209385		scaffold11	Dlo_002265	3571706	3578493
CNL	chr02	Acyan02G0153700	26380360	26386223		scaffold143	Dlo_005994	105158	125511
CNL	chr02	Acyan02G0121800	18540087	18545107		scaffold203	Dlo_010777	3603	8520
CNL	chr02	Acyan02G0107600	15844014	15852392		scaffold257	Dlo_013879	380540	384149
CNL	chr02	Acyan02G0164700	29400219	29402435		scaffold340	Dlo_017677	351723	354350
CNL	chr02	Acyan02G0168600	30238838	30241378		scaffold43	Dlo_020873	1327540	1329714
CNL	chr02	Acyan02G0298100	63511019	63513712		scaffold82	Dlo_031358	672146	676612
CNL	chr03	Acyan03G0049400	6423995	6426369		scaffold144	Dlo_006111	903366	906026
CNL	chr03	Acyan03G0050700	6529092	6530082		scaffold144	Dlo_006112	909527	912229
CNL	chr03	Acyan03G0322600	62755182	62768301		scaffold247	Dlo_013394	84566	87289
CNL	chr03	Acyan03G0204300	45590218	45596126		scaffold253	Dlo_013720	422254	427735
CNL	chr03	Acyan03G0203100	45433282	45434553		scaffold303	Dlo_016195	331490	341738
CNL	chr03	Acyan03G0322800	62802111	62806229		scaffold33	Dlo_017192	1450932	1454833
CNL	chr06	Acyan06G0051200	5168983	5171541		scaffold45	Dlo_021501	1290178	1293884
CNL	chr09	Acyan09G0078300	27521769	27525131		scaffold28	Dlo_014939	730027	732975

## Sheet: Xs-Dl
	X.sorbifolium					D. longan
Subclass	Chromosomes	Gene ID	start position	end position		scaffolds	Gene ID	start position	end position
CNL	LG1	EVM0003862.1	4693005	4698290		scaffold568	Dlo_025194.1	239619	244772
CNL	LG10	EVM0002700.1	18313539	18330978		scaffold45	Dlo_021501.1	1290178	1293884
CNL	LG12	EVM0023699.1	9045657	9049915		scaffold52	Dlo_023636.1	261258	263861
CNL	LG12	EVM0012850.1	25660555	25663434		scaffold82	Dlo_031358.1	672146	676612
CNL	LG14	EVM0007204.1	342260	344956		scaffold247	Dlo_013389.1	22831	27403
CNL	LG14	EVM0007782.1	8576632	8589230		scaffold303	Dlo_016195.1	331490	341738
CNL	LG14	EVM0005128.1	363984	369152		scaffold33	Dlo_017187.1	1372588	1376895
CNL	LG14	EVM0022926.1	636548	644742		scaffold33	Dlo_017148.1	977393	982407
CNL	LG14	EVM0007825.1	396446	403172		scaffold33	dlo_034279.1	812727	816779
CNL	LG14	EVM0008611.1	24021391	24025895		scaffold9	Dlo_032797.1	1775890	1792505
CNL	LG3	EVM0012660.1	33970002	33972734		scaffold144	Dlo_006111.1	903366	906026
CNL	LG4	EVM0007410.1	3513377	3519338		scaffold320	Dlo_016779.1	191518	197526
CNL	LG4	EVM0005744.1	25804744	25810602		scaffold634	Dlo_027043.1	86207	89990
CNL	LG5	EVM0011081.1	15282036	15284642		scaffold340	Dlo_017677.1	351723	354350
CNL	LG6	EVM0006628.1	33805047	33807236		scaffold43	Dlo_020873.1	1327540	1329714
CNL	LG6	EVM0001270.1	34704413	34706953		scaffold43	Dlo_020873.1	1327540	1329714
CNL	LG7	EVM0016148.1	25133866	25136228		scaffold224	Dlo_012043.1	239516	242119
CNL	LG7	EVM0009802.1	25319677	25330477		scaffold224	Dlo_012046.1	289797	292400
CNL	LG8	EVM0004093.1	15518928	15529844		scaffold70	Dlo_028636.1	550693	554880
CNL	LG9	EVM0008407.1	25444655	25456156		scaffold11	Dlo_002265.1	3571706	3578493
CNL	LG9	EVM0014244.1	11356886	11360894		scaffold1421	Dlo_005943.1	20020	22680
CNL	LG9	EVM0004747.1	9429909	9432967		scaffold257	Dlo_013879.1	380540	384149
CNL	LG9	EVM0009887.1	29047574	29051866		scaffold285	Dlo_015105.1	55990	65120
CNL	LG9	EVM0019487.1	10602658	10605345		scaffold582	Dlo_025546.1	223076	225772
CNL	LG9	EVM0023099.1	5225906	5228734		scaffold593	Dlo_025899.1	169845	172934
CNL	LG9	EVM0012439.1	4078536	4081340		scaffold95	Dlo_033521.2	717595	730675
TNL	LG4	EVM0017995.1	1316428	1319746		scaffold47	Dlo_022028.1	1099026	1104411
TNL	LG8	EVM0013099.1	6850030	6855442		scaffold100	Dlo_000701.1	238066	243956
RNL	LG4	EVM0002310.1	30009714	30012969		scaffold558	Dlo_024893.1	162218	165058

## Sheet: Xs-Ay-Dl
	X.sorbifolium		A. yangbiense		D. longan
Subclass	Chromosomes	Gene ID	Chromosomes	Gene ID	scaffolds	Gene ID
CNL	X.sor_LG5	EVM0011081.1	chr02	Acyan02G0164700	scaffold340	Dlo_017677.1
CNL	X.sor_LG6	EVM0006628.1	chr02	Acyan02G0168600	scaffold43	Dlo_020873.1
CNL	X.sor_LG7	EVM0016148.1	chr03	Acyan03G0051600	scaffold224	Dlo_012043.1
CNL	X.sor_LG10	EVM0002700.1	chr06	Acyan06G0051200	scaffold45	Dlo_021501.1
CNL	X.sor_LG12	EVM0012850.1	chr02	Acyan02G0298100	scaffold82	Dlo_031358.1
CNL	X.sor_LG14	EVM0007204.1	chr03	Acyan03G0322600	scaffold247	Dlo_013389.1
CNL	X.sor_LG14	EVM0007782.1	chr03	Acyan03G0203100	scaffold303	Dlo_016195.1
